# Supplementary material for: A Systematic Review of the Adherence to Home-Practice Meditation Exercises in Patients with Chronic Pain
Source: Int J Environ Res Public Health. 2023 Mar 2;20(5):4438. doi: 10.3390/ijerph20054438 (PMC10001876; doi:10.3390/ijerph20054438)
Supplement: Supplementary file 1 [file ijerph-20-04438-s001.zip]

Archive with 1 entries (1 files):
- ijerph-2202728-supplementary.pdf
